# Supplementary material for: Mitogenome Variations in a Global Population of Aspergillus fumigatus
Source: J Fungi (Basel). 2023 Oct 8;9(10):995. doi: 10.3390/jof9100995 (PMC10608017; doi:10.3390/jof9100995)
Supplement: Supplementary file 1 [file jof-09-00995-s001.zip]

Archive with 2 entries (2 files):
- Veronica_Supplementary_Table_S1.xlsx
- Veronica_Supplementary_Table_S2.xlsx
