# Supplementary material for: Mitogenome Variations in a Global Population of Aspergillus fumigatus
Source: J Fungi (Basel). 2023 Oct 8;9(10):995. doi: 10.3390/jof9100995 (PMC10608017; doi:10.3390/jof9100995)
Supplement: Supplementary file 1 [file jof-09-00995-s001.zip › Veronica_Supplementary_Table_S2.xlsx]

## Sheet: annotsOnly
##fileformat=VCFv4.2
##FILTER=<ID=PASS,Description="All filters passed">
##ALT=<ID=NON_REF,Description="Represents any possible alternative allele not already represented at this location by REF and ALT">
##FILTER=<ID=LowQual,Description="Low quality">
##FORMAT=<ID=AD,Number=R,Type=Integer,Description="Allelic depths for the ref and alt alleles in the order listed">
##FORMAT=<ID=DP,Number=1,Type=Integer,Description="Approximate read depth (reads with MQ=255 or with bad mates are filtered)">
##FORMAT=<ID=GQ,Number=1,Type=Integer,Description="Genotype Quality">
##FORMAT=<ID=GT,Number=1,Type=String,Description="Genotype">
##FORMAT=<ID=MIN_DP,Number=1,Type=Integer,Description="Minimum DP observed within the GVCF block">
##FORMAT=<ID=PL,Number=G,Type=Integer,Description="Normalized, Phred-scaled likelihoods for genotypes as defined in the VCF specification">
##FORMAT=<ID=RGQ,Number=1,Type=Integer,Description="Unconditional reference genotype confidence, encoded as a phred quality -10*log10 p(genotype call is wrong)">
##FORMAT=<ID=SB,Number=4,Type=Integer,Description="Per-sample component statistics which comprise the Fisher's Exact Test to detect strand bias.">
##GATKCommandLine=<ID=GenomicsDBImport,CommandLine="GenomicsDBImport --genomicsdb-workspace-path Mt_gvcf_database --batch-size 100 --sample-name-map gvcfMap.map --reader-threads 5 --intervals JQ346808.1 --genomicsdb-segment-size 1048576 --genomicsdb-vcf-buffer-size 16384 --overwrite-existing-genomicsdb-workspace false --consolidate false --validate-sample-name-map false --merge-input-intervals fa…
##GATKCommandLine=<ID=GenotypeGVCFs,CommandLine="GenotypeGVCFs --output mt_all.vcf --standard-min-confidence-threshold-for-calling 20.0 --sample-ploidy 1 --variant gendb://Mt_gvcf_database --reference MtReference/AFumigatus_AF293_complete_mitochondria.fasta --include-non-variant-sites false --merge-input-intervals false --input-is-somatic false --tumor-lod-to-emit 3.5 --allele-fraction-error 0.00…
##GATKCommandLine=<ID=HaplotypeCaller,CommandLine="HaplotypeCaller --sample-ploidy 1 --bam-output DRR015089_asmbl_hap.bam --emit-ref-confidence GVCF --output /home/vthorn/scratch/MtdnaProject/GVCFs/DRR015089.g.vcf --input DRR015089_sorted-md.bam --reference /home/vthorn/scratch/MtdnaProject/MtReference/AFumigatus_AF293_complete_mitochondria.fasta --use-posteriors-to-calculate-qual false --dont-us…
##INFO=<ID=AC,Number=A,Type=Integer,Description="Allele count in genotypes, for each ALT allele, in the same order as listed">
##INFO=<ID=AF,Number=A,Type=Float,Description="Allele Frequency, for each ALT allele, in the same order as listed">
##INFO=<ID=AN,Number=1,Type=Integer,Description="Total number of alleles in called genotypes">
##INFO=<ID=BaseQRankSum,Number=1,Type=Float,Description="Z-score from Wilcoxon rank sum test of Alt Vs. Ref base qualities">
##INFO=<ID=DP,Number=1,Type=Integer,Description="Approximate read depth; some reads may have been filtered">
##INFO=<ID=END,Number=1,Type=Integer,Description="Stop position of the interval">
##INFO=<ID=ExcessHet,Number=1,Type=Float,Description="Phred-scaled p-value for exact test of excess heterozygosity">
##INFO=<ID=FS,Number=1,Type=Float,Description="Phred-scaled p-value using Fisher's exact test to detect strand bias">
##INFO=<ID=InbreedingCoeff,Number=1,Type=Float,Description="Inbreeding coefficient as estimated from the genotype likelihoods per-sample when compared against the Hardy-Weinberg expectation">
##INFO=<ID=MLEAC,Number=A,Type=Integer,Description="Maximum likelihood expectation (MLE) for the allele counts (not necessarily the same as the AC), for each ALT allele, in the same order as listed">
##INFO=<ID=MLEAF,Number=A,Type=Float,Description="Maximum likelihood expectation (MLE) for the allele frequency (not necessarily the same as the AF), for each ALT allele, in the same order as listed">
##INFO=<ID=MQ,Number=1,Type=Float,Description="RMS Mapping Quality">
##INFO=<ID=MQRankSum,Number=1,Type=Float,Description="Z-score From Wilcoxon rank sum test of Alt vs. Ref read mapping qualities">
##INFO=<ID=QD,Number=1,Type=Float,Description="Variant Confidence/Quality by Depth">
##INFO=<ID=RAW_MQandDP,Number=2,Type=Integer,Description="Raw data (sum of squared MQ and total depth) for improved RMS Mapping Quality calculation. Incompatible with deprecated RAW_MQ formulation.">
##INFO=<ID=ReadPosRankSum,Number=1,Type=Float,Description="Z-score from Wilcoxon rank sum test of Alt vs. Ref read position bias">
##INFO=<ID=SOR,Number=1,Type=Float,Description="Symmetric Odds Ratio of 2x2 contingency table to detect strand bias">
##contig=<ID=JQ346808.1,length=31765>
##source=GenomicsDBImport
##source=GenotypeGVCFs
##source=HaplotypeCaller
##bcftools_viewVersion=1.11+htslib-1.11
##bcftools_viewCommand=view -i TYPE="SNP" -o mt_snps.vcf mt_all.vcf.gz; Date=Sun May 7 21:30:23 2023
##bcftools_normVersion=1.11+htslib-1.11
##bcftools_normCommand=norm -m - mt_snps.vcf; Date=Sun May 7 21:41:31 2023
##bcftools_viewCommand=view -i MAF[0]>0.01 -o mt_snps_01.vcf mt_decomposed.vcf; Date=Sun May 7 21:48:19 2023
##SnpEffVersion="5.0 (build 2020-10-04 16:02), by Pablo Cingolani"
##SnpEffCmd="SnpEff JQ346808.1 mt_snps_01.vcf "
##INFO=<ID=ANN,Number=.,Type=String,Description="Functional annotations: 'Allele | Annotation | Annotation_Impact | Gene_Name | Gene_ID | Feature_Type | Feature_ID | Transcript_BioType | Rank | HGVS.c | HGVS.p | cDNA.pos / cDNA.length | CDS.pos / CDS.length | AA.pos / AA.length | Distance | ERRORS / WARNINGS / INFO' ">
##INFO=<ID=LOF,Number=.,Type=String,Description="Predicted loss of function effects for this variant. Format: 'Gene_Name | Gene_ID | Number_of_transcripts_in_gene | Percent_of_transcripts_affected'">
##INFO=<ID=NMD,Number=.,Type=String,Description="Predicted nonsense mediated decay effects for this variant. Format: 'Gene_Name | Gene_ID | Number_of_transcripts_in_gene | Percent_of_transcripts_affected'">
#CHROM	POS	ID	REF	ALT	QUAL	FILTER	INFO	Annotation	impact	gene name	feature type	transcript biotype	HGVS.c	HGVS.p	cDNA.pos/cDNA.length	CDS.pos/CDS.length	AA.pos/AA.length	Distance
JQ346808.1	37	.	G	A	12033200	.	AF=0.314	missense_variant	MODERATE	AFUA_m0010	transcript	protein_coding	c.37G>A	p.Val13Ile	37/1158	37/1158	13/385
JQ346808.1	355	.	G	A	71000200	.	AF=0.543	missense_variant	MODERATE	AFUA_m0010	transcript	protein_coding	c.355G>A	p.Val119Ile	355/1158	355/1158	119/385
JQ346808.1	428	.	G	C	4400700	.	AF=0.034	missense_variant	MODERATE	AFUA_m0010	transcript	protein_coding	c.428G>C	p.Gly143Ala	428/1158	428/1158	143/385
JQ346808.1	1199	.	T	A	37864900	.	AF=0.314	upstream_gene_variant	MODIFIER	AFUA_m0040	transcript	protein_coding	c.-453T>A					453
JQ346808.1	1199	.	T	A	37864900	.	AF=0.314	upstream_gene_variant	MODIFIER	AFUA_m0060	transcript	protein_coding	c.-1815T>A					1815
JQ346808.1	1199	.	T	A	37864900	.	AF=0.314	upstream_gene_variant	MODIFIER	AFUA_m0090	transcript	protein_coding	c.-3625T>A					3625
JQ346808.1	1199	.	T	A	37864900	.	AF=0.314	upstream_gene_variant	MODIFIER	AFUA_m0110	transcript	protein_coding	c.-4038T>A					4038
JQ346808.1	1199	.	T	A	37864900	.	AF=0.314	downstream_gene_variant	MODIFIER	AFUA_m0010	transcript	protein_coding	c.*41T>A					41
JQ346808.1	1199	.	T	A	37864900	.	AF=0.314	intergenic_region	MODIFIER	AFUA_m0010-AFUA_m0020	intergenic_region		n.1199T>A
JQ346808.1	2495	.	G	A	39873800	.	AF=0.314	missense_variant	MODERATE	AFUA_m0040	transcript	protein_coding	c.844G>A	p.Val282Ile	844/1062	844/1062	282/353
JQ346808.1	3659	.	G	T	2601680	.	AF=0.026	missense_variant	MODERATE	AFUA_m0060	transcript	protein_coding	c.646G>T	p.Ala216Ser	646/1467	646/1467	216/488
JQ346808.1	5170	.	C	A	782539	.	AF=0.024	upstream_gene_variant	MODIFIER	AFUA_m0110	transcript	protein_coding	c.-67C>A					67
JQ346808.1	5170	.	C	A	782539	.	AF=0.024	upstream_gene_variant	MODIFIER	AFUA_m0140	transcript	protein_coding	c.-2909C>A					2909
JQ346808.1	5170	.	C	A	782539	.	AF=0.024	upstream_gene_variant	MODIFIER	AFUA_m0150	transcript	protein_coding	c.-3627C>A					3627
JQ346808.1	5170	.	C	A	782539	.	AF=0.024	downstream_gene_variant	MODIFIER	AFUA_m0010	transcript	protein_coding	c.*4012C>A					4012
JQ346808.1	5170	.	C	A	782539	.	AF=0.024	downstream_gene_variant	MODIFIER	AFUA_m0040	transcript	protein_coding	c.*2457C>A					2457
JQ346808.1	5170	.	C	A	782539	.	AF=0.024	downstream_gene_variant	MODIFIER	AFUA_m0060	transcript	protein_coding	c.*690C>A					690
JQ346808.1	5170	.	C	A	782539	.	AF=0.024	downstream_gene_variant	MODIFIER	AFUA_m0090	transcript	protein_coding	c.*200C>A					200
JQ346808.1	5170	.	C	A	782539	.	AF=0.024	intragenic_variant	MODIFIER	AFUA_m0100	gene_variant		n.5170C>A
JQ346808.1	6069	.	C	T	5679620	.	AF=0.048	upstream_gene_variant	MODIFIER	AFUA_m0140	transcript	protein_coding	c.-2010C>T					2010
JQ346808.1	6069	.	C	T	5679620	.	AF=0.048	upstream_gene_variant	MODIFIER	AFUA_m0150	transcript	protein_coding	c.-2728C>T					2728
JQ346808.1	6069	.	C	T	5679620	.	AF=0.048	downstream_gene_variant	MODIFIER	AFUA_m0010	transcript	protein_coding	c.*4911C>T					4911
JQ346808.1	6069	.	C	T	5679620	.	AF=0.048	downstream_gene_variant	MODIFIER	AFUA_m0040	transcript	protein_coding	c.*3356C>T					3356
JQ346808.1	6069	.	C	T	5679620	.	AF=0.048	downstream_gene_variant	MODIFIER	AFUA_m0060	transcript	protein_coding	c.*1589C>T					1589
JQ346808.1	6069	.	C	T	5679620	.	AF=0.048	downstream_gene_variant	MODIFIER	AFUA_m0090	transcript	protein_coding	c.*1099C>T					1099
JQ346808.1	6069	.	C	T	5679620	.	AF=0.048	downstream_gene_variant	MODIFIER	AFUA_m0110	transcript	protein_coding	c.*59C>T					59
JQ346808.1	6069	.	C	T	5679620	.	AF=0.048	intergenic_region	MODIFIER	AFUA_m0110-AFUA_m0120	intergenic_region		n.6069C>T
JQ346808.1	9660	.	C	T	1642650	.	AF=0.015	upstream_gene_variant	MODIFIER	AFUA_m0260	transcript	protein_coding	c.-4300C>T					4300
JQ346808.1	9660	.	C	T	1642650	.	AF=0.015	downstream_gene_variant	MODIFIER	AFUA_m0090	transcript	protein_coding	c.*4690C>T					4690
JQ346808.1	9660	.	C	T	1642650	.	AF=0.015	downstream_gene_variant	MODIFIER	AFUA_m0110	transcript	protein_coding	c.*3650C>T					3650
JQ346808.1	9660	.	C	T	1642650	.	AF=0.015	downstream_gene_variant	MODIFIER	AFUA_m0140	transcript	protein_coding	c.*931C>T					931
JQ346808.1	9660	.	C	T	1642650	.	AF=0.015	downstream_gene_variant	MODIFIER	AFUA_m0150	transcript	protein_coding	c.*54C>T					54
JQ346808.1	9660	.	C	T	1642650	.	AF=0.015	intergenic_region	MODIFIER	AFUA_m0150-AFUA_m0160	intergenic_region		n.9660C>T
JQ346808.1	9886	.	G	A	9833320	.	AF=0.061	upstream_gene_variant	MODIFIER	AFUA_m0260	transcript	protein_coding	c.-4074G>A					4074
JQ346808.1	9886	.	G	A	9833320	.	AF=0.061	downstream_gene_variant	MODIFIER	AFUA_m0090	transcript	protein_coding	c.*4916G>A					4916
JQ346808.1	9886	.	G	A	9833320	.	AF=0.061	downstream_gene_variant	MODIFIER	AFUA_m0110	transcript	protein_coding	c.*3876G>A					3876
JQ346808.1	9886	.	G	A	9833320	.	AF=0.061	downstream_gene_variant	MODIFIER	AFUA_m0140	transcript	protein_coding	c.*1157G>A					1157
JQ346808.1	9886	.	G	A	9833320	.	AF=0.061	downstream_gene_variant	MODIFIER	AFUA_m0150	transcript	protein_coding	c.*280G>A					280
JQ346808.1	9886	.	G	A	9833320	.	AF=0.061	intergenic_region	MODIFIER	AFUA_m0150-AFUA_m0160	intergenic_region		n.9886G>A
JQ346808.1	9901	.	G	A	2463530	.	AF=0.015	upstream_gene_variant	MODIFIER	AFUA_m0260	transcript	protein_coding	c.-4059G>A					4059
JQ346808.1	9901	.	G	A	2463530	.	AF=0.015	downstream_gene_variant	MODIFIER	AFUA_m0090	transcript	protein_coding	c.*4931G>A					4931
JQ346808.1	9901	.	G	A	2463530	.	AF=0.015	downstream_gene_variant	MODIFIER	AFUA_m0110	transcript	protein_coding	c.*3891G>A					3891
JQ346808.1	9901	.	G	A	2463530	.	AF=0.015	downstream_gene_variant	MODIFIER	AFUA_m0140	transcript	protein_coding	c.*1172G>A					1172
JQ346808.1	9901	.	G	A	2463530	.	AF=0.015	downstream_gene_variant	MODIFIER	AFUA_m0150	transcript	protein_coding	c.*295G>A					295
JQ346808.1	9901	.	G	A	2463530	.	AF=0.015	intergenic_region	MODIFIER	AFUA_m0150-AFUA_m0160	intergenic_region		n.9901G>A
JQ346808.1	17219	.	G	A	38609700	.	AF=0.315	upstream_gene_variant	MODIFIER	AFUA_m0390	transcript	protein_coding	c.-130G>A					130
JQ346808.1	17219	.	G	A	38609700	.	AF=0.315	upstream_gene_variant	MODIFIER	AFUA_m0400	transcript	protein_coding	c.-1201G>A					1201
JQ346808.1	17219	.	G	A	38609700	.	AF=0.315	upstream_gene_variant	MODIFIER	AFUA_m0420	transcript	protein_coding	c.-2171G>A					2171
JQ346808.1	17219	.	G	A	38609700	.	AF=0.315	upstream_gene_variant	MODIFIER	AFUA_m0430	transcript	protein_coding	c.-2597G>A					2597
JQ346808.1	17219	.	G	A	38609700	.	AF=0.315	upstream_gene_variant	MODIFIER	AFUA_m0440	transcript	protein_coding	c.-3847G>A					3847
JQ346808.1	17219	.	G	A	38609700	.	AF=0.315	downstream_gene_variant	MODIFIER	AFUA_m0260	transcript	protein_coding	c.*2027G>A					2027
JQ346808.1	17219	.	G	A	38609700	.	AF=0.315	intergenic_region	MODIFIER	AFUA_m0380-AFUA_m0390	intergenic_region		n.17219G>A
JQ346808.1	17539	.	T	C	790974	.	AF=0.021	missense_variant	MODERATE	AFUA_m0390	transcript	protein_coding	c.191T>C	p.Ile64Thr	191/843	191/843	64/280
JQ346808.1	17570	.	A	G	399308	.	AF=0.02	synonymous_variant	LOW	AFUA_m0390	transcript	protein_coding	c.222A>G	p.Arg74Arg	222/843	222/843	74/280
JQ346808.1	17615	.	T	A	412016	.	AF=0.022	missense_variant	MODERATE	AFUA_m0390	transcript	protein_coding	c.267T>A	p.Asp89Glu	267/843	267/843	89/280
JQ346808.1	17644	.	A	G	51448.8	.	AF=0.013	missense_variant	MODERATE	AFUA_m0390	transcript	protein_coding	c.296A>G	p.Glu99Gly	296/843	296/843	99/280
JQ346808.1	17650	.	G	A	21620.7	.	AF=0.012	missense_variant	MODERATE	AFUA_m0390	transcript	protein_coding	c.302G>A	p.Gly101Glu	302/843	302/843	101/280
JQ346808.1	17652	.	A	G	12139.2	.	AF=0.01	missense_variant	MODERATE	AFUA_m0390	transcript	protein_coding	c.304A>G	p.Asn102Asp	304/843	304/843	102/280
JQ346808.1	18369	.	T	A	16536	.	AF=0.011	upstream_gene_variant	MODIFIER	AFUA_m0400	transcript	protein_coding	c.-51T>A					51
JQ346808.1	18369	.	T	A	16536	.	AF=0.011	upstream_gene_variant	MODIFIER	AFUA_m0420	transcript	protein_coding	c.-1021T>A					1021
JQ346808.1	18369	.	T	A	16536	.	AF=0.011	upstream_gene_variant	MODIFIER	AFUA_m0430	transcript	protein_coding	c.-1447T>A					1447
JQ346808.1	18369	.	T	A	16536	.	AF=0.011	upstream_gene_variant	MODIFIER	AFUA_m0440	transcript	protein_coding	c.-2697T>A					2697
JQ346808.1	18369	.	T	A	16536	.	AF=0.011	downstream_gene_variant	MODIFIER	AFUA_m0260	transcript	protein_coding	c.*3177T>A					3177
JQ346808.1	18369	.	T	A	16536	.	AF=0.011	downstream_gene_variant	MODIFIER	AFUA_m0390	transcript	protein_coding	c.*178T>A					178
JQ346808.1	18369	.	T	A	16536	.	AF=0.011	intergenic_region	MODIFIER	AFUA_m0390-AFUA_m0400	intergenic_region		n.18369T>A
JQ346808.1	18455	.	A	T	242428	.	AF=0.123	missense_variant	MODERATE	AFUA_m0400	transcript	protein_coding	c.36A>T	p.Gln12His	36/777	36/777	12/258
JQ346808.1	18519	.	A	G	2196410	.	AF=0.024	missense_variant	MODERATE	AFUA_m0400	transcript	protein_coding	c.100A>G	p.Ile34Val	100/777	100/777	34/258
JQ346808.1	18521	.	A	T	53563.2	.	AF=0.021	synonymous_variant	LOW	AFUA_m0400	transcript	protein_coding	c.102A>T	p.Ile34Ile	102/777	102/777	34/258
JQ346808.1	18610	.	C	T	1681860	.	AF=0.033	missense_variant	MODERATE	AFUA_m0400	transcript	protein_coding	c.191C>T	p.Thr64Ile	191/777	191/777	64/258
JQ346808.1	18641	.	G	A	2437150	.	AF=0.034	synonymous_variant	LOW	AFUA_m0400	transcript	protein_coding	c.222G>A	p.Arg74Arg	222/777	222/777	74/258
JQ346808.1	19421	.	C	T	66435900	.	AF=0.542	missense_variant	MODERATE	AFUA_m0420	transcript	protein_coding	c.32C>T	p.Ser11Leu	32/1716	32/1716	11/571
JQ346808.1	20464	.	G	A	6210300	.	AF=0.062	missense_variant	MODERATE	AFUA_m0430	transcript	protein_coding	c.649G>A	p.Val217Ile	649/876	649/876	217/291
JQ346808.1	21303	.	C	T	6412500	.	AF=0.056	missense_variant	MODERATE	AFUA_m0440	transcript	protein_coding	c.238C>T	p.Leu80Phe	238/738	238/738	80/245
JQ346808.1	21342	.	G	T	2505460	.	AF=0.016	missense_variant	MODERATE	AFUA_m0440	transcript	protein_coding	c.277G>T	p.Gly93Trp	277/738	277/738	93/245
JQ346808.1	21397	.	G	A	1605770	.	AF=0.017	missense_variant	MODERATE	AFUA_m0440	transcript	protein_coding	c.332G>A	p.Gly111Asp	332/738	332/738	111/245
JQ346808.1	23294	.	A	T	3156150	.	AF=0.031	upstream_gene_variant	MODIFIER	AFUA_m0450	transcript	protein_coding	c.-486A>T					486
JQ346808.1	23294	.	A	T	3156150	.	AF=0.031	upstream_gene_variant	MODIFIER	AFUA_m0460	transcript	protein_coding	c.-1195A>T					1195
JQ346808.1	23294	.	A	T	3156150	.	AF=0.031	upstream_gene_variant	MODIFIER	AFUA_m0480	transcript	protein_coding	c.-2055A>T					2055
JQ346808.1	23294	.	A	T	3156150	.	AF=0.031	upstream_gene_variant	MODIFIER	AFUA_m0490	transcript	protein_coding	c.-2568A>T					2568
JQ346808.1	23294	.	A	T	3156150	.	AF=0.031	upstream_gene_variant	MODIFIER	AFUA_m0510	transcript	protein_coding	c.-4315A>T					4315
JQ346808.1	23294	.	A	T	3156150	.	AF=0.031	upstream_gene_variant	MODIFIER	AFUA_m0520	transcript	protein_coding	c.-4584A>T					4584
JQ346808.1	23294	.	A	T	3156150	.	AF=0.031	downstream_gene_variant	MODIFIER	AFUA_m0400	transcript	protein_coding	c.*4098A>T					4098
JQ346808.1	23294	.	A	T	3156150	.	AF=0.031	downstream_gene_variant	MODIFIER	AFUA_m0420	transcript	protein_coding	c.*169A>T					169
JQ346808.1	23294	.	A	T	3156150	.	AF=0.031	downstream_gene_variant	MODIFIER	AFUA_m0430	transcript	protein_coding	c.*2603A>T					2603
JQ346808.1	23294	.	A	T	3156150	.	AF=0.031	downstream_gene_variant	MODIFIER	AFUA_m0440	transcript	protein_coding	c.*1491A>T					1491
JQ346808.1	23294	.	A	T	3156150	.	AF=0.031	intergenic_region	MODIFIER	AFUA_m0420-AFUA_m0450	intergenic_region		n.23294A>T
JQ346808.1	23495	.	C	T	43795300	.	AF=0.314	upstream_gene_variant	MODIFIER	AFUA_m0450	transcript	protein_coding	c.-285C>T					285
JQ346808.1	23495	.	C	T	43795300	.	AF=0.314	upstream_gene_variant	MODIFIER	AFUA_m0460	transcript	protein_coding	c.-994C>T					994
JQ346808.1	23495	.	C	T	43795300	.	AF=0.314	upstream_gene_variant	MODIFIER	AFUA_m0480	transcript	protein_coding	c.-1854C>T					1854
JQ346808.1	23495	.	C	T	43795300	.	AF=0.314	upstream_gene_variant	MODIFIER	AFUA_m0490	transcript	protein_coding	c.-2367C>T					2367
JQ346808.1	23495	.	C	T	43795300	.	AF=0.314	upstream_gene_variant	MODIFIER	AFUA_m0510	transcript	protein_coding	c.-4114C>T					4114
JQ346808.1	23495	.	C	T	43795300	.	AF=0.314	upstream_gene_variant	MODIFIER	AFUA_m0520	transcript	protein_coding	c.-4383C>T					4383
JQ346808.1	23495	.	C	T	43795300	.	AF=0.314	downstream_gene_variant	MODIFIER	AFUA_m0400	transcript	protein_coding	c.*4299C>T					4299
JQ346808.1	23495	.	C	T	43795300	.	AF=0.314	downstream_gene_variant	MODIFIER	AFUA_m0420	transcript	protein_coding	c.*370C>T					370
JQ346808.1	23495	.	C	T	43795300	.	AF=0.314	downstream_gene_variant	MODIFIER	AFUA_m0430	transcript	protein_coding	c.*2804C>T					2804
JQ346808.1	23495	.	C	T	43795300	.	AF=0.314	downstream_gene_variant	MODIFIER	AFUA_m0440	transcript	protein_coding	c.*1692C>T					1692
JQ346808.1	23495	.	C	T	43795300	.	AF=0.314	intergenic_region	MODIFIER	AFUA_m0420-AFUA_m0450	intergenic_region		n.23495C>T
JQ346808.1	23581	.	C	T	1066140	.	AF=0.016	upstream_gene_variant	MODIFIER	AFUA_m0450	transcript	protein_coding	c.-199C>T					199
JQ346808.1	23581	.	C	T	1066140	.	AF=0.016	upstream_gene_variant	MODIFIER	AFUA_m0460	transcript	protein_coding	c.-908C>T					908
JQ346808.1	23581	.	C	T	1066140	.	AF=0.016	upstream_gene_variant	MODIFIER	AFUA_m0480	transcript	protein_coding	c.-1768C>T					1768
JQ346808.1	23581	.	C	T	1066140	.	AF=0.016	upstream_gene_variant	MODIFIER	AFUA_m0490	transcript	protein_coding	c.-2281C>T					2281
JQ346808.1	23581	.	C	T	1066140	.	AF=0.016	upstream_gene_variant	MODIFIER	AFUA_m0510	transcript	protein_coding	c.-4028C>T					4028
JQ346808.1	23581	.	C	T	1066140	.	AF=0.016	upstream_gene_variant	MODIFIER	AFUA_m0520	transcript	protein_coding	c.-4297C>T					4297
JQ346808.1	23581	.	C	T	1066140	.	AF=0.016	downstream_gene_variant	MODIFIER	AFUA_m0400	transcript	protein_coding	c.*4385C>T					4385
JQ346808.1	23581	.	C	T	1066140	.	AF=0.016	downstream_gene_variant	MODIFIER	AFUA_m0420	transcript	protein_coding	c.*456C>T					456
JQ346808.1	23581	.	C	T	1066140	.	AF=0.016	downstream_gene_variant	MODIFIER	AFUA_m0430	transcript	protein_coding	c.*2890C>T					2890
JQ346808.1	23581	.	C	T	1066140	.	AF=0.016	downstream_gene_variant	MODIFIER	AFUA_m0440	transcript	protein_coding	c.*1778C>T					1778
JQ346808.1	23581	.	C	T	1066140	.	AF=0.016	intergenic_region	MODIFIER	AFUA_m0420-AFUA_m0450	intergenic_region		n.23581C>T
JQ346808.1	23726	.	T	A	2560600	.	AF=0.026	upstream_gene_variant	MODIFIER	AFUA_m0450	transcript	protein_coding	c.-54T>A					54
JQ346808.1	23726	.	T	A	2560600	.	AF=0.026	upstream_gene_variant	MODIFIER	AFUA_m0460	transcript	protein_coding	c.-763T>A					763
JQ346808.1	23726	.	T	A	2560600	.	AF=0.026	upstream_gene_variant	MODIFIER	AFUA_m0480	transcript	protein_coding	c.-1623T>A					1623
JQ346808.1	23726	.	T	A	2560600	.	AF=0.026	upstream_gene_variant	MODIFIER	AFUA_m0490	transcript	protein_coding	c.-2136T>A					2136
JQ346808.1	23726	.	T	A	2560600	.	AF=0.026	upstream_gene_variant	MODIFIER	AFUA_m0510	transcript	protein_coding	c.-3883T>A					3883
JQ346808.1	23726	.	T	A	2560600	.	AF=0.026	upstream_gene_variant	MODIFIER	AFUA_m0520	transcript	protein_coding	c.-4152T>A					4152
JQ346808.1	23726	.	T	A	2560600	.	AF=0.026	downstream_gene_variant	MODIFIER	AFUA_m0400	transcript	protein_coding	c.*4530T>A					4530
JQ346808.1	23726	.	T	A	2560600	.	AF=0.026	downstream_gene_variant	MODIFIER	AFUA_m0420	transcript	protein_coding	c.*601T>A					601
JQ346808.1	23726	.	T	A	2560600	.	AF=0.026	downstream_gene_variant	MODIFIER	AFUA_m0430	transcript	protein_coding	c.*3035T>A					3035
JQ346808.1	23726	.	T	A	2560600	.	AF=0.026	downstream_gene_variant	MODIFIER	AFUA_m0440	transcript	protein_coding	c.*1923T>A					1923
JQ346808.1	23726	.	T	A	2560600	.	AF=0.026	intergenic_region	MODIFIER	AFUA_m0420-AFUA_m0450	intergenic_region		n.23726T>A
JQ346808.1	24240	.	C	T	45913500	.	AF=0.314	missense_variant	MODERATE	AFUA_m0450	transcript	protein_coding	c.461C>T	p.Ala154Val	461/633	461/633	154/210
JQ346808.1	25058	.	T	C	4774280	.	AF=0.075	upstream_gene_variant	MODIFIER	AFUA_m0480	transcript	protein_coding	c.-291T>C					291
JQ346808.1	25058	.	T	C	4774280	.	AF=0.075	upstream_gene_variant	MODIFIER	AFUA_m0490	transcript	protein_coding	c.-804T>C					804
JQ346808.1	25058	.	T	C	4774280	.	AF=0.075	upstream_gene_variant	MODIFIER	AFUA_m0510	transcript	protein_coding	c.-2551T>C					2551
JQ346808.1	25058	.	T	C	4774280	.	AF=0.075	upstream_gene_variant	MODIFIER	AFUA_m0520	transcript	protein_coding	c.-2820T>C					2820
JQ346808.1	25058	.	T	C	4774280	.	AF=0.075	upstream_gene_variant	MODIFIER	AFUA_m0530	transcript	protein_coding	c.-4855T>C					4855
JQ346808.1	25058	.	T	C	4774280	.	AF=0.075	downstream_gene_variant	MODIFIER	AFUA_m0420	transcript	protein_coding	c.*1933T>C					1933
JQ346808.1	25058	.	T	C	4774280	.	AF=0.075	downstream_gene_variant	MODIFIER	AFUA_m0430	transcript	protein_coding	c.*4367T>C					4367
JQ346808.1	25058	.	T	C	4774280	.	AF=0.075	downstream_gene_variant	MODIFIER	AFUA_m0440	transcript	protein_coding	c.*3255T>C					3255
JQ346808.1	25058	.	T	C	4774280	.	AF=0.075	downstream_gene_variant	MODIFIER	AFUA_m0450	transcript	protein_coding	c.*646T>C					646
JQ346808.1	25058	.	T	C	4774280	.	AF=0.075	downstream_gene_variant	MODIFIER	AFUA_m0460	transcript	protein_coding	c.*345T>C					345
JQ346808.1	25058	.	T	C	4774280	.	AF=0.075	intragenic_variant	MODIFIER	AFUA_m0470	gene_variant		n.25058T>C
JQ346808.1	27093	.	C	G	2317320	.	AF=0.025	upstream_gene_variant	MODIFIER	AFUA_m0510	transcript	protein_coding	c.-516C>G					516
JQ346808.1	27093	.	C	G	2317320	.	AF=0.025	upstream_gene_variant	MODIFIER	AFUA_m0520	transcript	protein_coding	c.-785C>G					785
JQ346808.1	27093	.	C	G	2317320	.	AF=0.025	upstream_gene_variant	MODIFIER	AFUA_m0530	transcript	protein_coding	c.-2820C>G					2820
JQ346808.1	27093	.	C	G	2317320	.	AF=0.025	downstream_gene_variant	MODIFIER	AFUA_m0420	transcript	protein_coding	c.*3968C>G					3968
JQ346808.1	27093	.	C	G	2317320	.	AF=0.025	downstream_gene_variant	MODIFIER	AFUA_m0450	transcript	protein_coding	c.*2681C>G					2681
JQ346808.1	27093	.	C	G	2317320	.	AF=0.025	downstream_gene_variant	MODIFIER	AFUA_m0460	transcript	protein_coding	c.*2380C>G					2380
JQ346808.1	27093	.	C	G	2317320	.	AF=0.025	downstream_gene_variant	MODIFIER	AFUA_m0480	transcript	protein_coding	c.*1337C>G					1337
JQ346808.1	27093	.	C	G	2317320	.	AF=0.025	downstream_gene_variant	MODIFIER	AFUA_m0490	transcript	protein_coding	c.*470C>G					470
JQ346808.1	27093	.	C	G	2317320	.	AF=0.025	intergenic_region	MODIFIER	AFUA_m0490-AFUA_m0500	intergenic_region		n.27093C>G
JQ346808.1	27218	.	G	A	39895800	.	AF=0.313	upstream_gene_variant	MODIFIER	AFUA_m0510	transcript	protein_coding	c.-391G>A					391
JQ346808.1	27218	.	G	A	39895800	.	AF=0.313	upstream_gene_variant	MODIFIER	AFUA_m0520	transcript	protein_coding	c.-660G>A					660
JQ346808.1	27218	.	G	A	39895800	.	AF=0.313	upstream_gene_variant	MODIFIER	AFUA_m0530	transcript	protein_coding	c.-2695G>A					2695
JQ346808.1	27218	.	G	A	39895800	.	AF=0.313	downstream_gene_variant	MODIFIER	AFUA_m0420	transcript	protein_coding	c.*4093G>A					4093
JQ346808.1	27218	.	G	A	39895800	.	AF=0.313	downstream_gene_variant	MODIFIER	AFUA_m0450	transcript	protein_coding	c.*2806G>A					2806
JQ346808.1	27218	.	G	A	39895800	.	AF=0.313	downstream_gene_variant	MODIFIER	AFUA_m0460	transcript	protein_coding	c.*2505G>A					2505
JQ346808.1	27218	.	G	A	39895800	.	AF=0.313	downstream_gene_variant	MODIFIER	AFUA_m0480	transcript	protein_coding	c.*1462G>A					1462
JQ346808.1	27218	.	G	A	39895800	.	AF=0.313	downstream_gene_variant	MODIFIER	AFUA_m0490	transcript	protein_coding	c.*595G>A					595
JQ346808.1	27218	.	G	A	39895800	.	AF=0.313	intergenic_region	MODIFIER	AFUA_m0490-AFUA_m0500	intergenic_region		n.27218G>A
JQ346808.1	30630	.	T	A	6040200	.	AF=0.057	missense_variant	MODERATE	AFUA_m0530	transcript	protein_coding	c.718T>A	p.Leu240Ile	718/1689	718/1689	240/562
JQ346808.1	31362	.	G	A	44581700	.	AF=0.314	missense_variant	MODERATE	AFUA_m0530	transcript	protein_coding	c.1450G>A	p.Gly484Arg	1450/1689	1450/1689	484/562

## Sheet: MLGs
MLG	JQ346808_1_37.A	JQ346808_1_355.G	JQ346808_1_428.C	JQ346808_1_1199.A	JQ346808_1_2495.A	JQ346808_1_3659.T	JQ346808_1_5170.A	JQ346808_1_6069.T	JQ346808_1_9660.T	JQ346808_1_9886.A	JQ346808_1_9901.A	JQ346808_1_17219.A	JQ346808_1_17539.C	JQ346808_1_17570.G	JQ346808_1_17615.A	JQ346808_1_17644.G	JQ346808_1_17650.A	JQ346808_1_17652.G	JQ346808_1_18369.A	JQ346808_1_18455.T	JQ346808_1_18519.G	JQ346808_1_18521.T	JQ346808_1_18610.T	JQ346808_1_18641.A	JQ346808_1_19421.C	JQ346808_1_20464.A	JQ346808_1_21303.T	JQ346808_1_21342.T	JQ346808_1_21397.A	JQ346808_1_23294.T	JQ346808_1_23495.T	JQ346808_1_23581.T	JQ346808_1_23726.A	JQ346808_1_24240.T	JQ346808_1_25058.C	JQ346808_1_27093.G	JQ346808_1_27218.A	JQ346808_1_30630.A	JQ346808_1_31362.A	Number of alt SNPs in MLG
79	0	0	0	0	0	0	0	0	0	0	0	0	0	0	0	0	0	0	0	0	0	0	0	0	0	0	0	0	0	0	0	0	0	0	0	0	0	0	0	0
77	0	0	0	0	0	0	0	0	0	0	0	0	0	0	0	0	0	0	0	0	0	0	0	0	0	0	0	0	0	0	0	0	0	0	1	0	0	0	0	1
78	0	0	0	0	0	0	0	0	0	0	0	0	0	0	0	0	0	0	0	0	0	0	0	0	0	0	0	0	0	0	0	0	0	0	0	0	0	1	0	1
68	0	0	0	0	0	0	0	0	0	0	0	0	0	0	0	0	0	0	0	1	0	0	0	0	0	0	0	0	0	0	0	0	0	0	0	0	0	0	0	1
75	0	0	0	0	0	0	0	0	0	0	0	0	0	0	0	0	0	0	0	0	0	0	0	0	0	1	0	0	0	0	0	0	0	0	0	0	0	0	0	1
76	0	0	0	0	0	0	0	0	0	0	0	0	0	0	0	0	0	0	0	0	0	0	0	0	0	0	0	0	0	0	0	1	0	0	0	0	0	0	0	1
58	0	0	0	0	0	0	0	0	0	0	0	0	1	0	0	0	0	0	0	0	0	0	0	0	0	0	0	0	0	0	0	0	0	0	0	0	0	0	0	1
74	0	0	0	0	0	0	0	0	0	0	0	0	0	0	0	0	0	0	0	0	0	0	0	0	1	0	0	0	0	0	0	0	0	0	0	0	0	0	0	1
38	0	1	0	0	0	0	0	0	0	0	0	0	0	0	0	0	0	0	0	0	0	0	0	0	1	0	0	0	0	0	0	0	0	0	0	0	0	0	0	2
66	0	0	0	0	0	0	0	0	0	0	0	0	0	0	0	0	0	0	0	1	0	0	0	0	0	0	0	0	0	0	0	0	0	0	1	0	0	0	0	2
67	0	0	0	0	0	0	0	0	0	0	0	0	0	0	0	0	0	0	0	1	0	0	0	0	0	0	0	0	0	0	0	0	0	0	0	0	0	1	0	2
57	0	0	0	0	0	0	0	0	0	0	0	0	1	1	0	0	0	0	0	0	0	0	0	0	0	0	0	0	0	0	0	0	0	0	0	0	0	0	0	2
64	0	0	0	0	0	0	0	0	0	0	0	0	0	0	0	0	0	0	0	1	0	0	0	0	0	1	0	0	0	0	0	0	0	0	0	0	0	0	0	2
72	0	0	0	0	0	0	0	0	0	0	0	0	0	0	0	0	0	0	0	0	0	0	1	1	0	0	0	0	0	0	0	0	0	0	0	0	0	0	0	2
51	0	0	0	0	0	0	0	0	0	0	0	1	0	0	0	0	0	0	0	0	0	0	0	0	0	0	0	0	0	0	0	0	0	0	1	0	0	0	0	2
73	0	0	0	0	0	0	0	0	0	0	0	0	0	0	0	0	0	0	0	0	0	0	0	1	0	1	0	0	0	0	0	0	0	0	0	0	0	0	0	2
65	0	0	0	0	0	0	0	0	0	0	0	0	0	0	0	0	0	0	0	1	0	0	0	0	0	0	0	0	0	0	0	1	0	0	0	0	0	0	0	2
52	0	0	0	0	0	0	0	0	0	0	0	1	0	0	0	0	0	0	0	0	0	0	0	0	0	0	0	0	0	0	0	0	0	0	0	0	0	0	1	2
28	0	1	0	0	0	0	0	0	0	1	0	0	0	0	0	0	0	0	0	0	0	0	0	0	1	0	0	0	0	0	0	0	0	0	0	0	0	0	0	3
36	0	1	0	0	0	0	0	0	0	0	0	0	0	0	0	0	0	0	0	0	0	0	0	0	1	0	0	0	0	1	0	0	0	0	0	0	0	0	0	3
54	0	0	0	0	0	0	0	0	0	0	0	0	1	1	1	0	0	0	0	0	0	0	0	0	0	0	0	0	0	0	0	0	0	0	0	0	0	0	0	3
71	0	0	0	0	0	0	0	0	0	0	0	0	0	0	0	0	0	0	0	0	0	0	1	1	0	1	0	0	0	0	0	0	0	0	0	0	0	0	0	3
63	0	0	0	0	0	0	0	0	0	0	0	0	0	0	0	0	0	0	0	1	0	0	0	1	0	1	0	0	0	0	0	0	0	0	0	0	0	0	0	3
55	0	0	0	0	0	0	0	0	0	0	0	0	1	1	1	0	0	0	NA	0	0	0	0	0	0	0	0	0	0	0	0	0	0	0	0	0	0	0	0	3
70	0	0	0	0	0	0	0	0	0	0	0	0	0	0	0	0	0	0	0	0	0	1	1	1	0	0	0	0	0	0	0	0	0	0	0	0	0	0	0	3
56	0	0	0	0	0	0	0	0	0	0	0	0	1	1	0	0	0	0	0	0	0	0	0	0	0	1	0	0	0	0	0	0	0	0	0	0	0	0	0	3
37	0	1	0	0	0	0	0	0	0	0	0	0	0	0	0	0	0	0	0	0	0	0	0	0	1	0	0	0	0	0	0	0	1	0	0	0	0	0	0	3
33	0	1	0	0	0	0	0	0	0	0	0	0	0	1	0	0	0	0	0	0	0	0	1	0	1	0	0	0	0	0	0	0	0	0	0	0	0	0	0	4
50	0	0	0	0	0	0	0	0	0	0	1	0	0	0	0	0	0	0	0	0	0	0	1	1	0	0	0	1	0	0	0	0	0	0	0	0	0	0	0	4
69	0	0	0	0	0	0	0	0	0	0	0	0	0	0	0	0	0	0	0	0	0	1	1	1	0	1	0	0	0	0	0	0	0	0	0	0	0	0	0	4
24	0	1	0	0	0	0	0	0	0	1	0	0	1	0	0	0	0	0	0	0	0	0	0	0	1	0	0	0	0	0	0	0	0	0	0	0	0	0	0	4
34	0	1	0	0	0	0	0	0	0	0	0	0	0	0	0	0	0	0	0	0	0	0	0	0	1	0	0	1	0	1	0	0	0	0	0	0	0	0	0	4
31	0	1	0	0	0	0	0	0	0	0	0	0	1	1	0	0	0	0	0	0	0	0	0	0	1	0	0	0	0	0	0	0	0	0	0	0	0	0	0	4
35	0	1	0	0	0	0	0	0	0	0	0	0	0	0	0	0	0	0	0	0	0	0	0	0	1	0	0	0	0	1	0	0	1	0	0	0	0	0	0	4
27	0	1	0	0	0	0	0	0	0	1	0	0	0	0	0	0	0	0	0	0	0	0	0	0	1	0	0	0	0	0	0	0	1	0	0	0	0	0	0	4
17	0	1	0	0	0	1	0	0	0	1	0	0	0	0	0	0	0	0	0	0	0	0	0	0	1	0	0	0	0	0	0	0	0	0	0	0	0	0	0	4
53	0	0	0	0	0	0	0	0	0	0	0	0	1	1	1	0	0	0	0	0	0	1	0	0	0	0	0	0	0	0	0	0	0	0	0	0	0	0	0	4
32	0	1	0	0	0	0	0	0	0	0	0	0	0	1	0	0	0	0	0	0	0	1	1	0	1	0	0	0	0	0	0	0	0	0	0	0	0	0	0	5
49	0	0	0	0	0	0	0	0	0	0	1	0	0	0	0	0	0	0	0	0	0	1	1	1	0	0	0	1	0	0	0	0	0	0	0	0	0	0	0	5
29	0	1	0	0	0	0	0	0	0	0	0	0	1	1	1	0	0	0	0	0	0	0	0	0	1	0	0	0	0	0	0	0	0	0	0	0	0	0	0	5
62	0	0	0	0	0	0	0	0	0	0	0	0	0	0	1	0	0	0	0	0	0	1	1	1	0	1	0	0	0	0	0	0	0	0	0	0	0	0	0	5
22	0	1	0	0	0	0	0	0	0	1	0	0	1	1	0	0	0	0	0	0	0	0	0	0	1	0	0	0	0	0	0	0	0	0	0	0	0	0	0	5
30	0	1	0	0	0	0	0	0	0	0	0	0	1	1	0	0	0	0	1	0	0	0	0	0	1	0	0	0	0	0	0	0	0	0	0	0	0	0	0	5
26	0	1	0	0	0	0	0	0	0	1	0	0	0	0	0	0	0	0	0	0	0	0	1	1	1	0	0	0	0	0	0	0	0	0	0	0	0	0	0	5
59	0	0	0	0	0	0	0	0	0	0	0	0	0	1	1	1	0	0	0	0	0	1	1	0	0	0	0	0	0	0	0	0	0	0	0	0	0	0	0	5
47	0	0	0	0	0	0	0	0	0	0	1	0	0	0	1	0	0	0	0	0	0	0	1	1	0	0	0	1	0	0	0	0	0	0	0	0	0	0	0	5
23	0	1	0	0	0	0	0	0	0	1	0	0	1	0	0	0	0	0	0	0	0	0	0	1	1	0	0	0	0	0	0	0	0	0	0	0	0	0	0	5
48	0	0	0	0	0	0	0	0	0	0	1	0	0	0	0	0	0	0	1	0	0	1	1	1	0	0	0	1	0	0	0	0	0	0	0	0	0	0	0	6
21	0	1	0	0	0	0	0	0	0	1	0	0	1	1	0	0	0	0	1	0	0	0	0	0	1	0	0	0	0	0	0	0	0	0	0	0	0	0	0	6
25	0	1	0	0	0	0	0	0	0	1	0	0	0	0	0	0	0	0	0	0	0	1	1	1	1	0	0	0	0	0	0	0	0	0	0	0	0	0	0	6
20	0	1	0	0	0	0	0	0	0	1	0	0	1	1	1	0	0	0	0	0	0	0	0	0	1	0	0	0	0	0	0	0	0	0	0	0	0	0	0	6
46	0	0	0	0	0	0	0	0	0	0	1	0	0	0	1	0	0	0	0	0	0	1	1	1	0	0	0	1	0	0	0	0	0	0	0	0	0	0	0	6
19	0	1	0	0	0	0	0	0	0	1	0	0	1	1	1	0	0	0	1	0	0	0	0	0	1	0	0	0	0	0	0	0	0	0	0	0	0	0	0	7
45	0	0	0	0	0	0	0	0	0	0	1	0	0	0	1	1	0	0	0	0	0	1	1	1	0	0	0	1	0	0	0	0	0	0	0	0	0	0	0	7
18	0	1	0	0	0	1	0	0	0	0	0	0	0	0	0	0	0	0	0	0	1	0	0	0	1	0	0	0	0	1	0	0	1	0	0	1	0	0	0	7
61	0	0	0	0	0	0	0	0	0	0	0	0	0	0	1	1	1	0	0	0	0	1	1	1	0	1	0	0	0	0	0	0	0	0	0	0	0	0	0	7
44	0	0	0	0	0	0	0	0	0	0	1	0	0	0	1	1	1	0	0	0	0	1	1	1	0	0	0	1	0	0	0	0	0	0	0	0	0	0	0	8
60	0	0	0	0	0	0	0	0	0	0	0	0	0	0	1	1	1	1	0	0	0	1	1	1	0	1	0	0	0	0	0	0	0	0	0	0	0	0	0	8
16	0	1	0	0	0	1	1	0	0	0	0	0	0	0	0	0	0	0	0	0	1	0	0	0	1	0	0	0	0	1	0	0	1	0	0	1	0	0	0	8
42	0	0	0	0	0	0	0	0	0	0	1	0	0	0	1	1	1	1	0	0	0	0	1	1	0	0	0	1	0	0	0	0	0	0	0	0	0	0	0	8
43	0	0	0	0	0	0	0	0	0	0	1	0	0	0	1	1	1	0	1	0	0	1	1	1	0	0	0	1	0	0	0	0	0	0	0	0	0	0	0	9
41	0	0	0	0	0	0	0	0	0	0	1	0	0	0	1	1	1	1	0	0	0	1	1	1	0	0	0	1	0	0	0	0	0	0	0	0	0	0	0	9
12	1	1	0	1	1	0	0	0	0	0	0	1	0	0	0	0	0	0	0	0	0	0	0	0	1	0	0	0	0	0	1	0	0	1	0	0	1	0	0	9
40	0	0	0	0	0	0	0	0	0	0	1	0	0	0	1	1	1	1	1	0	0	0	1	1	0	0	0	1	0	0	0	0	0	0	0	0	0	0	0	9
15	0	1	0	0	0	1	1	0	0	0	0	0	1	1	0	0	0	0	0	0	0	0	0	0	1	0	0	0	0	1	0	0	1	0	0	1	0	0	0	9
13	1	1	0	1	1	0	0	0	0	0	0	1	0	0	0	0	0	0	0	0	0	0	0	0	1	0	0	0	0	0	1	0	0	1	0	0	0	0	1	9
11	1	1	0	1	1	0	0	0	0	0	0	1	0	0	0	0	0	0	0	0	0	0	0	0	1	0	0	0	0	0	1	0	0	1	0	0	1	0	1	10
14	0	1	0	0	0	1	1	0	0	0	0	0	1	1	0	0	0	0	0	0	0	1	0	0	1	0	0	0	0	1	0	0	1	0	0	1	0	0	0	10
39	0	0	0	0	0	0	0	0	0	0	1	0	0	0	1	1	1	1	1	0	0	1	1	1	0	0	0	1	0	0	0	0	0	0	0	0	0	0	0	10
2	1	1	1	1	1	0	0	0	0	0	0	1	0	0	0	0	0	0	0	0	0	0	0	0	1	0	0	0	0	0	1	0	0	1	0	0	1	0	1	11
5	1	1	0	1	1	0	0	0	1	0	0	1	0	0	0	0	0	0	0	0	0	0	0	0	1	0	0	0	0	0	1	0	0	1	0	0	1	0	1	11
10	1	1	0	1	1	0	0	0	0	0	0	1	0	0	0	0	0	0	0	0	0	0	0	0	1	0	1	0	0	0	1	0	0	1	0	0	1	0	1	11
4	1	1	0	1	1	0	0	1	0	0	0	1	0	0	0	0	0	0	0	0	0	0	0	0	1	0	1	0	0	0	1	0	0	1	0	0	1	0	1	12
9	1	1	0	1	1	0	0	0	0	0	0	1	0	0	0	0	0	0	0	0	0	0	1	1	1	0	0	0	0	0	1	0	0	1	0	0	1	0	1	12
3	1	1	0	1	1	0	0	1	0	0	0	1	0	0	0	0	0	0	0	0	0	0	0	0	1	0	1	0	1	0	1	0	0	1	0	0	1	0	1	13
1	1	1	1	1	1	0	0	1	0	0	0	1	0	0	0	0	0	0	0	0	0	0	0	0	1	0	1	0	0	0	1	0	0	1	0	0	1	0	1	13
7	1	1	0	1	1	0	0	0	0	0	0	1	0	0	0	0	0	0	1	0	0	0	1	1	1	0	0	0	0	0	1	0	0	1	0	0	1	0	1	13
8	1	1	0	1	1	0	0	0	0	0	0	1	0	0	0	0	0	0	0	0	0	1	1	1	1	0	0	0	0	0	1	0	0	1	0	0	1	0	1	13
6	1	1	0	1	1	0	0	0	0	0	0	1	0	0	0	0	0	0	1	0	0	1	1	1	1	0	0	0	0	0	1	0	0	1	0	0	1	0	1	14
total MLGs w/ alt:	13	38	2	13	13	5	3	3	1	11	12	15	17	17	19	10	8	5	9	6	2	20	28	28	39	10	4	13	1	7	13	2	7	13	3	4	12	2	13

## Sheet: Top2MLGs
MLG	JQ346808_1_37.A	JQ346808_1_355.G	JQ346808_1_428.C	JQ346808_1_1199.A	JQ346808_1_2495.A	JQ346808_1_3659.T	JQ346808_1_5170.A	JQ346808_1_6069.T	JQ346808_1_9660.T	JQ346808_1_9886.A	JQ346808_1_9901.A	JQ346808_1_17219.A	JQ346808_1_17539.C	JQ346808_1_17570.G	JQ346808_1_17615.A	JQ346808_1_17644.G	JQ346808_1_17650.A	JQ346808_1_17652.G	JQ346808_1_18369.A	JQ346808_1_18455.T	JQ346808_1_18519.G	JQ346808_1_18521.T	JQ346808_1_18610.T	JQ346808_1_18641.A	JQ346808_1_19421.C	JQ346808_1_20464.A	JQ346808_1_21303.T	JQ346808_1_21342.T	JQ346808_1_21397.A	JQ346808_1_23294.T	JQ346808_1_23495.T	JQ346808_1_23581.T	JQ346808_1_23726.A	JQ346808_1_24240.T	JQ346808_1_25058.C	JQ346808_1_27093.G	JQ346808_1_27218.A	JQ346808_1_30630.A	JQ346808_1_31362.A
79	0	0	0	0	0	0	0	0	0	0	0	0	0	0	0	0	0	0	0	0	0	0	0	0	0	0	0	0	0	0	0	0	0	0	0	0	0	0	0
11	1	1	0	1	1	0	0	0	0	0	0	1	0	0	0	0	0	0	0	0	0	0	0	0	1	0	0	0	0	0	1	0	0	1	0	0	1	0	1
Annotation	missense_variant	missense_variant		Non Coding	missense_variant							Non Coding													missense_variant						Non Coding			missense_variant			Non Coding		missense_variant
impact	MODERATE	MODERATE			MODERATE																				MODERATE									MODERATE					MODERATE
gene name	AFUA_m0010	AFUA_m0010			AFUA_m0040																				AFUA_m0420									AFUA_m0450					AFUA_m0530
feature type	transcript	transcript			transcript																				transcript									transcript					transcript
transcript biotype	protein_coding	protein_coding			protein_coding																				protein_coding									protein_coding					protein_coding
HGVS.c	c.37G>A	c.355G>A			c.844G>A																				c.32C>T									c.461C>T					c.1450G>A
HGVS.p	p.Val13Ile	p.Val119Ile			p.Val282Ile																				p.Ser11Leu									p.Ala154Val					p.Gly484Arg
